# Supplementary material for: Pleurolucina from the western Atlantic and eastern Pacific Oceans: a new intertidal species from Curaçao with unusual shell microstructure (Mollusca, Bivalvia, Lucinidae)
Source: Zookeys. 2016 Sep 29;(620):1–19. doi: 10.3897/zookeys.620.9569 (PMC5102419; doi:10.3897/zookeys.620.9569)
Supplement: XML Treatment for Pleurolucina [file zookeys.620.9569-treatment1.xml]

<!DOCTYPE tp:taxon-treatment
  PUBLIC "-//TaxonX//DTD Taxonomic Treatment Publishing DTD v0 20100105//EN" "tax-treatment-NSO.dtd">
<tp:taxon-treatment xmlns:tp="http://www.plazi.org/taxpub"><tp:treatment-meta><kwd-group><label>Taxon classification</label><kwd><named-content content-type="kingdom">Animalia</named-content></kwd><kwd><named-content content-type="order">Lucinida</named-content></kwd><kwd><named-content content-type="family">Lucinidae</named-content></kwd></kwd-group><mixed-citation publication-type="journal"><person-group><name><surname>Glover</surname><given-names>Emily A.</given-names></name><name><surname>Taylor</surname><given-names>John D.</given-names></name></person-group><article-title><italic><tp:taxon-name><tp:taxon-name-part taxon-name-part-type="genus">Pleurolucina</tp:taxon-name-part></tp:taxon-name></italic> from the western Atlantic and eastern Pacific Oceans: a new intertidal species from Curaçao with unusual shell microstructure (<tp:taxon-name><tp:taxon-name-part taxon-name-part-type="phylum">Mollusca</tp:taxon-name-part></tp:taxon-name>, <tp:taxon-name><tp:taxon-name-part taxon-name-part-type="class">Bivalvia</tp:taxon-name-part></tp:taxon-name>, <tp:taxon-name><tp:taxon-name-part taxon-name-part-type="family">Lucinidae</tp:taxon-name-part></tp:taxon-name>)</article-title><source>Zookeys</source><day>29</day><month>9</month><year>2016</year><volume>2016</volume><issue>620</issue><fpage>1</fpage><lpage>19</lpage><pub-id pub-id-type="doi">10.3897/zookeys.620.9569</pub-id></mixed-citation></tp:treatment-meta><tp:nomenclature><tp:taxon-name>
              <tp:taxon-name-part taxon-name-part-type="genus">Pleurolucina</tp:taxon-name-part>
            </tp:taxon-name><tp:taxon-authority>Dall, 1901</tp:taxon-authority><tp:nomenclature-citation-list><tp:nomenclature-citation><tp:taxon-name>
                  <tp:taxon-name-part taxon-name-part-type="genus">Dallucina</tp:taxon-name-part>
                </tp:taxon-name><comment>Olsson &amp; Harbison, 1953. Type species, by original designation, <tp:taxon-name><tp:taxon-name-part taxon-name-part-type="genus">Lucina</tp:taxon-name-part> (<tp:taxon-name-part taxon-name-part-type="subgenus">Here</tp:taxon-name-part>) <tp:taxon-name-part taxon-name-part-type="species">amabilis</tp:taxon-name-part></tp:taxon-name> Dall, 1898. Pliocene, Florida. Gender feminine.</comment></tp:nomenclature-citation></tp:nomenclature-citation-list></tp:nomenclature><tp:treatment-sec sec-type="type species" id="SECID0EBFAE"><title>Type species.</title><p>
              <italic><tp:taxon-name><tp:taxon-name-part taxon-name-part-type="genus">Lucina</tp:taxon-name-part> <tp:taxon-name-part taxon-name-part-type="species">leucocyma</tp:taxon-name-part></tp:taxon-name></italic> Dall, 1886, by original designation. Recent, western Atlantic Ocean. Gender feminine.</p><!--PageBreak--></tp:treatment-sec><tp:treatment-sec sec-type="diagnosis" id="SECID0ESFAE"><title>Diagnosis.</title><p>Shell small, <abbrev xmlns:xlink="http://www.w3.org/1999/xlink" xlink:title="shell length" id="ABBRID0EYFAE" xlink:type="simple">L</abbrev> to 27 mm (<italic><tp:taxon-name><tp:taxon-name-part taxon-name-part-type="genus">Pleurolucina</tp:taxon-name-part> <tp:taxon-name-part taxon-name-part-type="species">sombrerensis</tp:taxon-name-part></tp:taxon-name></italic> usually less than 10 mm), subcircular to ovate, generally higher than long, inflated to highly inflated. Sculpture of 4–6 broad radial ribs separated by broad sulci, sometimes absent in adult shells, crossed by closely-spaced, often terraced, commarginal lamellae. Lunule deeply excavated to shallow. Ventral margin finely beaded. Hinge: <abbrev xmlns:xlink="http://www.w3.org/1999/xlink" xlink:title="right valve" id="ABBRID0EGGAE" xlink:type="simple">RV</abbrev> with two cardinal teeth, posterior-most sometimes bifid, anterior and posterior lateral teeth present; <abbrev xmlns:xlink="http://www.w3.org/1999/xlink" xlink:title="left valve" id="ABBRID0EQGAE" xlink:type="simple">LV</abbrev> with two cardinal teeth, anterior smaller, with anterior and posterior lateral teeth. Anterior adductor muscle scar relatively short, broad, separate from pallial line for about ½ to 2/3 of length, pallial line entire.</p></tp:treatment-sec><tp:treatment-sec sec-type="Included species" id="SECID0EXGAE"><title>Included species.</title><p>Western Atlantic: <italic><tp:taxon-name><tp:taxon-name-part taxon-name-part-type="genus">Pleurolucina</tp:taxon-name-part> <tp:taxon-name-part taxon-name-part-type="species">leucocyma</tp:taxon-name-part></tp:taxon-name></italic> (Dall, 1886), <italic><tp:taxon-name><tp:taxon-name-part taxon-name-part-type="genus">Pleurolucina</tp:taxon-name-part> <tp:taxon-name-part taxon-name-part-type="species">hendersoni</tp:taxon-name-part></tp:taxon-name></italic> Britton, 1972, <italic><tp:taxon-name><tp:taxon-name-part taxon-name-part-type="genus">Pleurolucina</tp:taxon-name-part> <tp:taxon-name-part taxon-name-part-type="species">sombrerensis</tp:taxon-name-part></tp:taxon-name></italic> (Dall, 1886). Eastern Pacific: <italic><tp:taxon-name><tp:taxon-name-part taxon-name-part-type="genus">Pleurolucina</tp:taxon-name-part> <tp:taxon-name-part taxon-name-part-type="species">leucocymoides</tp:taxon-name-part></tp:taxon-name></italic> (Lowe, 1935), <italic><tp:taxon-name><tp:taxon-name-part taxon-name-part-type="genus">Pleurolucina</tp:taxon-name-part> <tp:taxon-name-part taxon-name-part-type="species">taylori</tp:taxon-name-part></tp:taxon-name></italic> Coan &amp; Valentich-Scott, 2012, <italic><tp:taxon-name><tp:taxon-name-part taxon-name-part-type="genus">Pleurolucina</tp:taxon-name-part> <tp:taxon-name-part taxon-name-part-type="species">undata</tp:taxon-name-part></tp:taxon-name></italic> (Carpenter, 1865).</p></tp:treatment-sec><tp:treatment-sec sec-type="distribution" id="SECID0EZIAE"><title>Distribution.</title><p>Western Atlantic: northern Florida to Brazil (<italic><tp:taxon-name><tp:taxon-name-part taxon-name-part-type="genus">Pleurolucina</tp:taxon-name-part> <tp:taxon-name-part taxon-name-part-type="species">sombrerensis</tp:taxon-name-part></tp:taxon-name></italic> Espirito Santo, <xref ref-type="bibr" rid="B37">Rios 1994</xref>). East Pacific: Baja California Mexico to Ecuador, Galapagos Islands (<xref rid="B8" ref-type="bibr">Coan and Valentich-Scott 2012</xref>).</p></tp:treatment-sec><tp:treatment-sec sec-type="Geological range" id="SECID0ERJAE"><title>Geological range.</title><p>Early Oligocene to Recent. <italic><tp:taxon-name><tp:taxon-name-part taxon-name-part-type="genus">Pleurolucina</tp:taxon-name-part> <tp:taxon-name-part taxon-name-part-type="species">amabilis</tp:taxon-name-part></tp:taxon-name></italic> (Dall, 1898) is a distinctive, laterally compressed species from the Late Pliocene to mid-Pleistocene of Florida. It was made type species of the new genus <italic><tp:taxon-name><tp:taxon-name-part taxon-name-part-type="genus">Dallucina</tp:taxon-name-part></tp:taxon-name></italic> by Olsson and Harbison (1954) but other than the lateral compression it is similar in most characters to <italic><tp:taxon-name><tp:taxon-name-part taxon-name-part-type="genus">Pleurolucina</tp:taxon-name-part> <tp:taxon-name-part taxon-name-part-type="species">leucocyma</tp:taxon-name-part></tp:taxon-name></italic>. From Miocene deposits of Ecuador <xref ref-type="bibr" rid="B32">Olsson (1964)</xref> described <italic><tp:taxon-name><tp:taxon-name-part taxon-name-part-type="genus">Paslucina</tp:taxon-name-part></tp:taxon-name></italic> with <tp:taxon-name><tp:taxon-name-part taxon-name-part-type="genus">Lucina</tp:taxon-name-part> (<tp:taxon-name-part taxon-name-part-type="subgenus">Paslucina</tp:taxon-name-part>) <tp:taxon-name-part taxon-name-part-type="species">follis</tp:taxon-name-part></tp:taxon-name> Olsson, 1964 as type species. This has the shape and radial folds typical of <italic><tp:taxon-name><tp:taxon-name-part taxon-name-part-type="genus">Pleurolucina</tp:taxon-name-part></tp:taxon-name></italic> species and may be an antecedent.</p><p>
              <italic><tp:taxon-name><tp:taxon-name-part taxon-name-part-type="genus">Pleurolucina</tp:taxon-name-part> <tp:taxon-name-part taxon-name-part-type="species">quadricostata</tp:taxon-name-part></tp:taxon-name></italic> (Dall, 1903) from the Pliocene Bowden Formation of Jamaica (<xref ref-type="bibr" rid="B46">Woodring 1925</xref>: 121, pl. 16, figs 4-6) resembles the living <italic><tp:taxon-name><tp:taxon-name-part taxon-name-part-type="genus">Pleurolucina</tp:taxon-name-part> <tp:taxon-name-part taxon-name-part-type="species">leucocyma</tp:taxon-name-part></tp:taxon-name></italic>. From the same deposit, <tp:taxon-name><tp:taxon-name-part taxon-name-part-type="genus">Phacoides</tp:taxon-name-part> (<tp:taxon-name-part taxon-name-part-type="subgenus">Linga</tp:taxon-name-part>) <tp:taxon-name-part taxon-name-part-type="species">tithonis</tp:taxon-name-part></tp:taxon-name> (Dall, 1903) (<xref ref-type="bibr" rid="B46">Woodring 1925</xref>: 120, pl. 16, figs 2, 3) is similar to <italic><tp:taxon-name><tp:taxon-name-part taxon-name-part-type="genus">Pleurolucina</tp:taxon-name-part> <tp:taxon-name-part taxon-name-part-type="species">sombrerensis</tp:taxon-name-part></tp:taxon-name></italic>. A species described as <tp:taxon-name><tp:taxon-name-part taxon-name-part-type="genus">Lucina</tp:taxon-name-part> (<tp:taxon-name-part taxon-name-part-type="subgenus">Cavilinga</tp:taxon-name-part>) <tp:taxon-name-part taxon-name-part-type="species">triloba</tp:taxon-name-part></tp:taxon-name> (<xref ref-type="bibr" rid="B14">Dockery 1982</xref>, pl. 19, fig 4) from the Early Oligocene, Vicksburg Group, Mississippi, USA, has characters of <italic><tp:taxon-name><tp:taxon-name-part taxon-name-part-type="genus">Pleurolucina</tp:taxon-name-part></tp:taxon-name></italic> but with only two radial folds. From the same deposits, <tp:taxon-name><tp:taxon-name-part taxon-name-part-type="genus">Lucina</tp:taxon-name-part> (<tp:taxon-name-part taxon-name-part-type="subgenus">Cavilinga</tp:taxon-name-part>) <tp:taxon-name-part taxon-name-part-type="species">imbricolamella</tp:taxon-name-part></tp:taxon-name> <xref ref-type="bibr" rid="B14">Dockery (1982</xref> pl. 20, figs 11–12) resembles the Recent <italic><tp:taxon-name><tp:taxon-name-part taxon-name-part-type="genus">Pleurolucina</tp:taxon-name-part> <tp:taxon-name-part taxon-name-part-type="species">sombrerensis</tp:taxon-name-part></tp:taxon-name></italic>.</p></tp:treatment-sec><tp:treatment-sec sec-type="Relationships" id="SECID0EBPAE"><title>Relationships.</title><p>From morphological characters of the shells, <italic><tp:taxon-name><tp:taxon-name-part taxon-name-part-type="genus">Pleurolucina</tp:taxon-name-part></tp:taxon-name></italic> species are usually regarded as being related to <italic><tp:taxon-name><tp:taxon-name-part taxon-name-part-type="genus">Lucina</tp:taxon-name-part></tp:taxon-name></italic> s.s. or <italic><tp:taxon-name><tp:taxon-name-part taxon-name-part-type="genus">Cavilinga</tp:taxon-name-part></tp:taxon-name></italic> (<xref ref-type="bibr" rid="B6">Britton 1972</xref>, <xref ref-type="bibr" rid="B4">Bretsky 1976</xref>). <italic><tp:taxon-name><tp:taxon-name-part taxon-name-part-type="genus">Pleurolucina</tp:taxon-name-part> <tp:taxon-name-part taxon-name-part-type="species">harperae</tp:taxon-name-part></tp:taxon-name></italic> below is the only member of the genus yet to be included in molecular analyses and results (<xref ref-type="bibr" rid="B43">Taylor et al. submitted</xref>) show that it groups within the <tp:taxon-name><tp:taxon-name-part taxon-name-part-type="subfamily">Lucininae</tp:taxon-name-part></tp:taxon-name>, close to <italic><tp:taxon-name><tp:taxon-name-part taxon-name-part-type="genus">Cavilinga</tp:taxon-name-part> <tp:taxon-name-part taxon-name-part-type="species">blanda</tp:taxon-name-part></tp:taxon-name></italic>, in a subclade of <italic><tp:taxon-name><tp:taxon-name-part taxon-name-part-type="genus">Lucina</tp:taxon-name-part></tp:taxon-name></italic> and <italic><tp:taxon-name><tp:taxon-name-part taxon-name-part-type="genus">Divalinga</tp:taxon-name-part></tp:taxon-name></italic> species.</p></tp:treatment-sec><tp:treatment-sec sec-type="remarks" id="SECID0EPRAE"><title>Remarks.</title><p>In the absence of molecular evidence, other than for <italic><tp:taxon-name><tp:taxon-name-part taxon-name-part-type="genus">Pleurolucina</tp:taxon-name-part> <tp:taxon-name-part taxon-name-part-type="species">harperae</tp:taxon-name-part></tp:taxon-name></italic>, our concept of <italic><tp:taxon-name><tp:taxon-name-part taxon-name-part-type="genus">Pleurolucina</tp:taxon-name-part></tp:taxon-name></italic> embraces a range of shell morphologies from species like <italic><tp:taxon-name><tp:taxon-name-part taxon-name-part-type="genus">Pleurolucina</tp:taxon-name-part> <tp:taxon-name-part taxon-name-part-type="species">leucocyma</tp:taxon-name-part></tp:taxon-name></italic>, <italic><tp:taxon-name><tp:taxon-name-part taxon-name-part-type="genus">Pleurolucina</tp:taxon-name-part> <tp:taxon-name-part taxon-name-part-type="species">undata</tp:taxon-name-part></tp:taxon-name></italic> and <italic><tp:taxon-name><tp:taxon-name-part taxon-name-part-type="genus">Pleurolucina</tp:taxon-name-part> <tp:taxon-name-part taxon-name-part-type="species">taylori</tp:taxon-name-part></tp:taxon-name></italic> that have prominent radial ribs, through the less ribbed <italic><tp:taxon-name><tp:taxon-name-part taxon-name-part-type="genus">Pleurolucina</tp:taxon-name-part> <tp:taxon-name-part taxon-name-part-type="species">hendersoni</tp:taxon-name-part></tp:taxon-name></italic> and <italic><tp:taxon-name><tp:taxon-name-part taxon-name-part-type="genus">Pleurolucina</tp:taxon-name-part> <tp:taxon-name-part taxon-name-part-type="species">leucocymoides</tp:taxon-name-part></tp:taxon-name></italic>, to the small <italic><tp:taxon-name><tp:taxon-name-part taxon-name-part-type="genus">Pleurolucina</tp:taxon-name-part> <tp:taxon-name-part taxon-name-part-type="species">sombrerenis</tp:taxon-name-part></tp:taxon-name></italic> that has a rounded shell lacking radial ribs. Nevertheless, they are all rather inflated with similar dentition, anterior adductor muscle scars and beaded inner margins.</p><!--PageBreak--></tp:treatment-sec><ref-list><ref id="B37"><mixed-citation xmlns:xlink="http://www.w3.org/1999/xlink" xlink:type="simple">
          <person-group><name name-style="western"><surname>Rios</surname><given-names>EC</given-names></name></person-group> (<year>1994</year>) <source>Seashells of Brazil (2<sup>nd</sup> edn).</source> <publisher-name>Fundação Universidade do Rio Grande, Museu Oceanográfico</publisher-name>, <publisher-loc>Rio Grande</publisher-loc>, <size units="page">368 pp</size>.</mixed-citation></ref><ref id="B8"><mixed-citation xmlns:xlink="http://www.w3.org/1999/xlink" xlink:type="simple">
          <person-group><name name-style="western"><surname>Coan</surname><given-names>EV</given-names></name><name name-style="western"><surname>Valentich-Scott</surname><given-names>P</given-names></name></person-group> (<year>2012</year>) <source>Bivalve seashells of tropical west America. Marine bivalve mollusks from Baja California to northern Peru.</source> <publisher-name>Santa Barbara Museum of Natural History</publisher-name>, <publisher-loc>Santa Barbara</publisher-loc>, <issue>Part 1</issue>, <size units="page">598 pp</size>.</mixed-citation></ref><ref id="B32"><mixed-citation xmlns:xlink="http://www.w3.org/1999/xlink" xlink:type="simple">
          <person-group><name name-style="western"><surname>Olsson</surname><given-names>AA</given-names></name></person-group> (<year>1964</year>) <source>Neogene mollusks from northwestern Ecuador.</source> <publisher-name>Paleontological Research Institute</publisher-name>, <publisher-loc>Ithaca, New York</publisher-loc>, <size units="page">256 pp</size>.</mixed-citation></ref><ref id="B46"><mixed-citation xmlns:xlink="http://www.w3.org/1999/xlink" xlink:type="simple">
          <person-group><name name-style="western"><surname>Woodring</surname><given-names>WP</given-names></name></person-group> (<year>1925</year>) <source>Contributions to the geology and palaeontology of the West Indies.</source> <publisher-name>Miocene molluscs from Bowden</publisher-name>, <publisher-loc>Jamaica. Pelecypods and scaphopods. Carnegie Institute Washington Publication 366</publisher-loc>, <size units="page">222 pp</size>.</mixed-citation></ref><ref id="B14"><mixed-citation xmlns:xlink="http://www.w3.org/1999/xlink" xlink:type="simple">
          <person-group><name name-style="western"><surname>Dockery</surname><given-names>DT</given-names></name></person-group> (<year>1982</year>) <article-title>Lower Oligocene <tp:taxon-name><tp:taxon-name-part taxon-name-part-type="class">Bivalvia</tp:taxon-name-part></tp:taxon-name> of the Vicksburg Group in Mississippi.</article-title> <source>Mississippi Department of Natural Resources Bureau of Geology, Bulletin</source> <volume>123</volume>: <fpage>1</fpage>–<lpage>261</lpage>.</mixed-citation></ref><ref id="B6"><mixed-citation xmlns:xlink="http://www.w3.org/1999/xlink" xlink:type="simple">
          <person-group><name name-style="western"><surname>Britton</surname><given-names>JC</given-names></name></person-group> (<year>1972</year>) <article-title>Two new species and a new subgenus of <tp:taxon-name><tp:taxon-name-part taxon-name-part-type="family">Lucinidae</tp:taxon-name-part></tp:taxon-name> (<tp:taxon-name><tp:taxon-name-part taxon-name-part-type="phylum">Mollusca</tp:taxon-name-part></tp:taxon-name>: <tp:taxon-name><tp:taxon-name-part taxon-name-part-type="class">Bivalvia</tp:taxon-name-part></tp:taxon-name>), with notes on certain aspects of lucinid phylogeny.</article-title> <source>Smithsonian Contributions to Zoology</source> <volume>129</volume>: <fpage>1</fpage>–<lpage>19</lpage>. doi: <ext-link xlink:type="simple" ext-link-type="doi" xlink:href="10.5479/si.00810282.129">10.5479/si.00810282.129</ext-link></mixed-citation></ref><ref id="B4"><mixed-citation xmlns:xlink="http://www.w3.org/1999/xlink" xlink:type="simple">
          <person-group><name name-style="western"><surname>Bretsky</surname><given-names>SS</given-names></name></person-group> (<year>1976</year>) <article-title>Evolution and classification of the <tp:taxon-name><tp:taxon-name-part taxon-name-part-type="family">Lucinidae</tp:taxon-name-part></tp:taxon-name> (<tp:taxon-name><tp:taxon-name-part taxon-name-part-type="phylum">Mollusca</tp:taxon-name-part></tp:taxon-name>; <tp:taxon-name><tp:taxon-name-part taxon-name-part-type="class">Bivalvia</tp:taxon-name-part></tp:taxon-name>).</article-title> <source>Palaeontographica Americana</source> <volume>8</volume>(<issue>50</issue>): <fpage>219</fpage>–<lpage>337</lpage>.</mixed-citation></ref><ref id="B43"><mixed-citation xmlns:xlink="http://www.w3.org/1999/xlink" xlink:type="simple">
          <person-group><name name-style="western"><surname>Taylor</surname><given-names>JD</given-names></name><name name-style="western"><surname>Glover</surname><given-names>EA</given-names></name><name name-style="western"><surname>Smith</surname><given-names>l</given-names></name><name name-style="western"><surname>Ikebe</surname><given-names>C</given-names></name><name name-style="western"><surname>Williams</surname><given-names>ST</given-names></name></person-group> (<year>submitted</year>) <article-title>New molecular phylogeny of <tp:taxon-name><tp:taxon-name-part taxon-name-part-type="family">Lucinidae</tp:taxon-name-part></tp:taxon-name>: increased taxon base with focus on tropical western Atlantic species (<tp:taxon-name><tp:taxon-name-part taxon-name-part-type="phylum">Mollusca</tp:taxon-name-part></tp:taxon-name>: <tp:taxon-name><tp:taxon-name-part taxon-name-part-type="class">Bivalvia</tp:taxon-name-part></tp:taxon-name>).</article-title> <source>Zootaxa</source>.</mixed-citation></ref></ref-list></tp:taxon-treatment>
