# Supplementary material for: Pleurolucina from the western Atlantic and eastern Pacific Oceans: a new intertidal species from Curaçao with unusual shell microstructure (Mollusca, Bivalvia, Lucinidae)
Source: Zookeys. 2016 Sep 29;(620):1–19. doi: 10.3897/zookeys.620.9569 (PMC5102419; doi:10.3897/zookeys.620.9569)
Supplement: XML Treatment for Pleurolucina harperae [file zookeys.620.9569-treatment2.xml]

<!DOCTYPE tp:taxon-treatment
  PUBLIC "-//TaxonX//DTD Taxonomic Treatment Publishing DTD v0 20100105//EN" "tax-treatment-NSO.dtd">
<tp:taxon-treatment xmlns:tp="http://www.plazi.org/taxpub"><tp:treatment-meta><kwd-group><label>Taxon classification</label><kwd><named-content content-type="kingdom">Animalia</named-content></kwd><kwd><named-content content-type="order">Lucinida</named-content></kwd><kwd><named-content content-type="family">Lucinidae</named-content></kwd></kwd-group><mixed-citation publication-type="journal"><person-group><name><surname>Glover</surname><given-names>Emily A.</given-names></name><name><surname>Taylor</surname><given-names>John D.</given-names></name></person-group><article-title><italic><tp:taxon-name><tp:taxon-name-part taxon-name-part-type="genus">Pleurolucina</tp:taxon-name-part></tp:taxon-name></italic> from the western Atlantic and eastern Pacific Oceans: a new intertidal species from Curaçao with unusual shell microstructure (<tp:taxon-name><tp:taxon-name-part taxon-name-part-type="phylum">Mollusca</tp:taxon-name-part></tp:taxon-name>, <tp:taxon-name><tp:taxon-name-part taxon-name-part-type="class">Bivalvia</tp:taxon-name-part></tp:taxon-name>, <tp:taxon-name><tp:taxon-name-part taxon-name-part-type="family">Lucinidae</tp:taxon-name-part></tp:taxon-name>)</article-title><source>Zookeys</source><day>29</day><month>9</month><year>2016</year><volume>2016</volume><issue>620</issue><fpage>1</fpage><lpage>19</lpage><pub-id pub-id-type="doi">10.3897/zookeys.620.9569</pub-id></mixed-citation></tp:treatment-meta><tp:nomenclature><tp:taxon-name>
              <tp:taxon-name-part taxon-name-part-type="genus">Pleurolucina</tp:taxon-name-part>
              <tp:taxon-name-part taxon-name-part-type="species">harperae</tp:taxon-name-part>
              <object-id xmlns:xlink="http://www.w3.org/1999/xlink" content-type="zoobank" xlink:type="simple">http://zoobank.org/D9916BAC-D208-4A5B-8499-6FE1B5ADC3BB</object-id>
            </tp:taxon-name><tp:taxon-authority>n. sp.</tp:taxon-authority><xref ref-type="fig" rid="F1">Figs 1</xref><xref ref-type="fig" rid="F2">, 2</xref><xref ref-type="fig" rid="F3">, 3</xref><xref ref-type="fig" rid="F4">, 4</xref><xref ref-type="fig" rid="F5">, 5</xref><tp:nomenclature-citation-list><tp:nomenclature-citation><tp:taxon-name><tp:taxon-name-part taxon-name-part-type="genus">Lucina</tp:taxon-name-part> <tp:taxon-name-part taxon-name-part-type="species">leucocyma</tp:taxon-name-part></tp:taxon-name><comment>: <xref ref-type="bibr" rid="B9">Daccarett and Bossio 2011</xref>: 177, fig. 1243.</comment></tp:nomenclature-citation><tp:nomenclature-citation><tp:taxon-name><tp:taxon-name-part taxon-name-part-type="genus">Pleurolucina</tp:taxon-name-part> <tp:taxon-name-part taxon-name-part-type="species">leucocyma</tp:taxon-name-part></tp:taxon-name><comment>: <xref ref-type="bibr" rid="B24">Huber 2015</xref>: 433, fig. p. 85.</comment></tp:nomenclature-citation></tp:nomenclature-citation-list></tp:nomenclature><tp:treatment-sec sec-type="type material" id="SECID0E1WAE"><title>Type material.</title><p>
              <italic>Holotype</italic>: 1 whole shell <abbrev xmlns:xlink="http://www.w3.org/1999/xlink" xlink:title="shell length" id="ABBRID0ECXAE" xlink:type="simple">L</abbrev> 8.8, <abbrev xmlns:xlink="http://www.w3.org/1999/xlink" xlink:title="shell height" id="ABBRID0EGXAE" xlink:type="simple">H</abbrev> 8.5 <abbrev xmlns:xlink="http://www.w3.org/1999/xlink" xlink:title="tumidity single valve" id="ABBRID0EKXAE" xlink:type="simple">T</abbrev> 3.2 mm (<named-content xmlns:xlink="http://www.w3.org/1999/xlink" content-type="dwc:institutional_code" xlink:type="simple">NHMUK</named-content> 20160338), southwestern Curaçao, channel into Spaanse Water, opposite Hyatt Resort, <named-content xmlns:xlink="http://www.w3.org/1999/xlink" content-type="dwc:verbatimCoordinates" xlink:type="simple"><named-content content-type="geo-json" specific-use="{&#34;type&#34;:&#34;Point&#34;,&#34;coordinates&#34;:[-68.853611,12.065833]}" id="NCID0EZXAE" xlink:type="simple">12°03’57” N 68°51’13” W</named-content></named-content>. BivAToL stn Cur-5-15-009, 22 May 2015.</p><p>
              <italic>Paratypes</italic>: 92 valves (<named-content xmlns:xlink="http://www.w3.org/1999/xlink" content-type="dwc:institutional_code" xlink:type="simple">NHMUK</named-content> 20160339), 2 paired valves (<named-content xmlns:xlink="http://www.w3.org/1999/xlink" content-type="dwc:institutional_code" xlink:type="simple">RMNH</named-content> 5003991–50003992), 3 paired valves (FMNH344698), 2 paired valves (<named-content xmlns:xlink="http://www.w3.org/1999/xlink" content-type="dwc:institutional_code" xlink:type="simple">USNM</named-content> 1411553). Same locality as holotype.</p></tp:treatment-sec><tp:treatment-sec sec-type="material" id="SECID0E1YAE"><title>Other material.</title><p>19 ethanol preserved specimens (<named-content xmlns:xlink="http://www.w3.org/1999/xlink" content-type="dwc:institutional_code" xlink:type="simple">NHMUK</named-content>), same locality as holotype.</p></tp:treatment-sec><tp:treatment-sec sec-type="description" id="SECID0EIZAE"><title>Description.</title><p>Shell subovate, slightly anteriorly extended, <abbrev xmlns:xlink="http://www.w3.org/1999/xlink" xlink:title="shell length" id="ABBRID0EOZAE" xlink:type="simple">L</abbrev> to 9.6 mm, <abbrev xmlns:xlink="http://www.w3.org/1999/xlink" xlink:title="shell height" id="ABBRID0ESZAE" xlink:type="simple">H</abbrev> to 9.7 mm, <abbrev xmlns:xlink="http://www.w3.org/1999/xlink" xlink:title="shell height" id="ABBRID0EWZAE" xlink:type="simple">H</abbrev>/<abbrev xmlns:xlink="http://www.w3.org/1999/xlink" xlink:title="shell length" id="ABBRID0E1ZAE" xlink:type="simple">L</abbrev> 0.99, moderately inflated, sculpture of flat, closely spaced commarginal lamellae, with four prominent, broad ribs with interspaces variable in width, but always narrower than ribs themselves; microsculpture of tight rows of shallow pits (Fig. <xref ref-type="fig" rid="F1">1 P</xref>). Umbones low, situated on midline. Anterior dorsal area arcuate. Protoconch: <abbrev xmlns:xlink="http://www.w3.org/1999/xlink" xlink:title="protoconch I length" id="ABBRID0EC1AE" xlink:type="simple">PI</abbrev> 217 µm, <abbrev xmlns:xlink="http://www.w3.org/1999/xlink" xlink:title="protoconch I length" id="ABBRID0EP1AE" xlink:type="simple">PI</abbrev> + <abbrev xmlns:xlink="http://www.w3.org/1999/xlink" xlink:title="protoconch II length" id="ABBRID0E31AE" xlink:type="simple">PII</abbrev> 228 µm, <abbrev xmlns:xlink="http://www.w3.org/1999/xlink" xlink:title="protoconch II length" id="ABBRID0EA2AE" xlink:type="simple">PII</abbrev> a narrow rim with fine increments (Fig. <xref ref-type="fig" rid="F1">1 O</xref>). Lunule short, semicircular, slightly impressed. Ligament short, set in shallow resilifer. Hinge teeth: <abbrev xmlns:xlink="http://www.w3.org/1999/xlink" xlink:title="left valve" id="ABBRID0EI2AE" xlink:type="simple">LV</abbrev> with two cardinal teeth; a robust anterior lateral tooth and smaller posterior lateral. <abbrev xmlns:xlink="http://www.w3.org/1999/xlink" xlink:title="right valve" id="ABBRID0EP2AE" xlink:type="simple">RV</abbrev> with a single large cardinal tooth and anterior and posterior lateral teeth. Anterior adductor muscle scar short, broad, widely divergent from pallial line (60–70 µm) for about half of length (Fig. <xref ref-type="fig" rid="F2">2 A</xref>), posterior scar ovate; pallial line entire, pallial blood vessel scar sometimes visible. Shell margin finely beaded, sinuate with anterior sinus deeper. Shell within pallial line often patchily eroded to expose inner shell layers. Colour grey-white.</p><fig id="F1" position="float" orientation="portrait"><label>Figure 1.</label><caption><p>
          <italic><tp:taxon-name><tp:taxon-name-part taxon-name-part-type="genus">Pleurolucina</tp:taxon-name-part> <tp:taxon-name-part taxon-name-part-type="species">harperae</tp:taxon-name-part></tp:taxon-name></italic> sp. n. <bold>A–C</bold> Holotype <named-content xmlns:xlink="http://www.w3.org/1999/xlink" content-type="dwc:institutional_code" xlink:type="simple">NHMUK</named-content> 20160338 exterior of right and interior of right and left valves <abbrev xmlns:xlink="http://www.w3.org/1999/xlink" xlink:title="shell length" id="ABBRID0EZ3AE" xlink:type="simple">L</abbrev> 8.8 mm. <bold>D–P</bold> Paratypes. <named-content xmlns:xlink="http://www.w3.org/1999/xlink" content-type="dwc:institutional_code" xlink:type="simple">NHMUK</named-content> 20160339 dorsal view <abbrev xmlns:xlink="http://www.w3.org/1999/xlink" xlink:title="shell length" id="ABBRID0EH4AE" xlink:type="simple">L</abbrev> 7.6 mm. <bold>E</bold> Exterior of left valve <abbrev xmlns:xlink="http://www.w3.org/1999/xlink" xlink:title="shell length" id="ABBRID0EN4AE" xlink:type="simple">L</abbrev> 7.7 mm. <bold>F</bold> Interior of right valve <abbrev xmlns:xlink="http://www.w3.org/1999/xlink" xlink:title="shell length" id="ABBRID0ET4AE" xlink:type="simple">L</abbrev> 6.3 mm. <bold>G</bold> Exterior of right valve <abbrev xmlns:xlink="http://www.w3.org/1999/xlink" xlink:title="shell length" id="ABBRID0EZ4AE" xlink:type="simple">L</abbrev> 7.9 mm. <bold><abbrev xmlns:xlink="http://www.w3.org/1999/xlink" xlink:title="shell height" id="ABBRID0E54AE" xlink:type="simple">H</abbrev></bold> Hinge area of right valve <abbrev xmlns:xlink="http://www.w3.org/1999/xlink" xlink:title="shell length" id="ABBRID0EC5AE" xlink:type="simple">L</abbrev> 8.6 mm. <bold>I</bold> Exterior of left valve <abbrev xmlns:xlink="http://www.w3.org/1999/xlink" xlink:title="shell length" id="ABBRID0EI5AE" xlink:type="simple">L</abbrev> 63 mm. <bold>J, K</bold> Interiors of right and left valves <abbrev xmlns:xlink="http://www.w3.org/1999/xlink" xlink:title="shell length" id="ABBRID0EO5AE" xlink:type="simple">L</abbrev> 5.0 mm. <bold><abbrev xmlns:xlink="http://www.w3.org/1999/xlink" xlink:title="shell length" id="ABBRID0ET5AE" xlink:type="simple">L</abbrev></bold> Dorsal view showing lunule. Scale bar = 0.5 mm. <bold>M, N</bold> Details of hinge teeth of J, K. <bold>O</bold> Protoconch. Scale bar = 100 µm. <bold>P</bold> Detail of microsculpture. Scale bar = 20 µm.</p></caption><graphic xmlns:xlink="http://www.w3.org/1999/xlink" xlink:href="zookeys-620-001-g001.jpg" position="float" orientation="portrait" xlink:type="simple" id="oo_104634.jpg"/></fig><fig id="F2" position="float" orientation="portrait"><label>Figure 2.</label><caption><p>Outline drawings of shell interiors of <bold>A</bold> <italic><tp:taxon-name><tp:taxon-name-part taxon-name-part-type="genus">Pleurolucina</tp:taxon-name-part> <tp:taxon-name-part taxon-name-part-type="species">harperae</tp:taxon-name-part></tp:taxon-name></italic> and <bold>B</bold> <italic><tp:taxon-name><tp:taxon-name-part taxon-name-part-type="genus">Pleurolucina</tp:taxon-name-part> <tp:taxon-name-part taxon-name-part-type="species">leucocyma</tp:taxon-name-part></tp:taxon-name></italic>.</p></caption><graphic xmlns:xlink="http://www.w3.org/1999/xlink" xlink:href="zookeys-620-001-g002.jpg" position="float" orientation="portrait" xlink:type="simple" id="oo_104627.jpg"/></fig></tp:treatment-sec><tp:treatment-sec sec-type="Anatomy" id="SECID0EIAAG"><title>Anatomy.</title><p>General anatomy resembles most other described lucinids (Fig. <xref ref-type="fig" rid="F3">3</xref>). Mantle fusion ventral to the posterior apertures is very short. Foot short and broad when retracted but can be vermiform when extended (Fig. <xref ref-type="fig" rid="F3">3 A</xref>) with a small heel. Visceral pouches absent. Distinct mantle gills are absent but the inner mantle ventral to the anterior adductor muscle is thickened (Fig. <xref ref-type="fig" rid="F3">3 C</xref>) and may be a respiratory area with blood space as seen in other lucinids (<xref ref-type="bibr" rid="B38">Taylor and Glover 2000</xref>). Labial palps are very short. In common with all other studied <tp:taxon-name><tp:taxon-name-part taxon-name-part-type="family">Lucinidae</tp:taxon-name-part></tp:taxon-name>, <italic><tp:taxon-name><tp:taxon-name-part taxon-name-part-type="genus">Pleurolucina</tp:taxon-name-part> <tp:taxon-name-part taxon-name-part-type="species">harperae</tp:taxon-name-part></tp:taxon-name></italic> has ctenidia comprising inner demibranchs only; these were pink in life, large, thick and occupying much of the mantle cavity (Fig. <xref ref-type="fig" rid="F3">3 B</xref>). Ctenidial filaments are approx. 40 µm thick and 380 µm deep with a narrow 45 µm ciliated zone and a deep bacteriocyte zone (Fig. <xref ref-type="fig" rid="F3">3 D</xref>). Bacteriocytes were packed with ‘potato-shaped’ bacteria 3–5 µm long and 1.5–2.0 µm wide (Figs <xref ref-type="fig" rid="F3">3 G, H</xref>). The surface of the microvilli-covered bacteriocytes and intercalary cells were colonised by abundant spirochaetes 2.5 µm long and 0.2 µm wide (Fig. <xref ref-type="fig" rid="F3">3 F</xref>) similar to those re<!--PageBreak--><!--PageBreak-->ported by <xref ref-type="bibr" rid="B2">Ball et al. (2009)</xref> from <italic><tp:taxon-name><tp:taxon-name-part taxon-name-part-type="genus">Euanodontia</tp:taxon-name-part> <tp:taxon-name-part taxon-name-part-type="species">ovum</tp:taxon-name-part></tp:taxon-name></italic> (Reeve, 1850). In comparison the symbiotic bacteria of <italic><tp:taxon-name><tp:taxon-name-part taxon-name-part-type="genus">Clathrolucina</tp:taxon-name-part> <tp:taxon-name-part taxon-name-part-type="species">costata</tp:taxon-name-part></tp:taxon-name></italic> collected at the same time and same habitat were longer and rod shaped, 8–10 µm in length and approx. 1 µm wide.</p><fig id="F3" position="float" orientation="portrait"><label>Figure 3.</label><caption><p>
          <italic><tp:taxon-name><tp:taxon-name-part taxon-name-part-type="genus">Pleurolucina</tp:taxon-name-part> <tp:taxon-name-part taxon-name-part-type="species">harperae</tp:taxon-name-part></tp:taxon-name></italic>, general anatomy, ctenidia, bacteria, oocytes and sperm. <bold>A</bold> Right side, with mantle removed, right demibranch and extended foot stained with methylene blue <abbrev xmlns:xlink="http://www.w3.org/1999/xlink" xlink:title="shell length" id="ABBRID0EMDAG" xlink:type="simple">L</abbrev> 7 mm <bold>B</bold> Left demibranch and foot, critical point dried preparation. Scale bar = 1 mm <bold>C</bold> Cut section to show general anatomy, stained with methylene blue <abbrev xmlns:xlink="http://www.w3.org/1999/xlink" xlink:title="shell length" id="ABBRID0EUDAG" xlink:type="simple">L</abbrev> 8 mm <bold>D</bold> Transverse section through single ctenidial demibranch. Scale bar = 100 µm <bold>E</bold> Surface of bacteriocytes and intercalary cells on lateral view of a ctenidial filament. Scale bar = 15 µm <bold>F</bold> Spirochaete bacteria on surface of bacteriocytes. Scale bar = 2 µm <bold>G, <abbrev xmlns:xlink="http://www.w3.org/1999/xlink" xlink:title="shell height" id="ABBRID0EAEAG" xlink:type="simple">H</abbrev></bold> Symbiotic bacteria contained in bacteriocyte. Scale bar = 5 µm <bold>I</bold> Developing oocytes. Scale bar = 500 µm <bold>J, K</bold> Sperm. Scale bars = 5, 2 µm respectively. <bold>aa</bold> anterior adductor muscle <bold>bz</bold> bacteriocyte zone <bold>cz</bold> ciliated zone <bold>dg</bold> digestive gland <bold>f</bold> foot <bold>lp</bold> labial palps <bold>me</bold> mantle edge <bold>ov</bold> ovary with oocyctes <bold>pa</bold> posterior adductor <bold>r</bold> rectum <bold>rd</bold> right demibranch <bold>st</bold> stomach <bold>tm</bold> thickened mantle ventral to anterior adductor muscle.</p></caption><graphic xmlns:xlink="http://www.w3.org/1999/xlink" xlink:href="zookeys-620-001-g003.jpg" position="float" orientation="portrait" xlink:type="simple" id="oo_104628.jpg"/></fig><p>The sperm of <italic><tp:taxon-name><tp:taxon-name-part taxon-name-part-type="genus">Pleurolucina</tp:taxon-name-part> <tp:taxon-name-part taxon-name-part-type="species">harperae</tp:taxon-name-part></tp:taxon-name></italic> were 9 µm long and 1.2 µm wide at the base, tapering and curved distally (Figs <xref ref-type="fig" rid="F3">3 J, K</xref>). From the same locality, sperm of <italic><tp:taxon-name><tp:taxon-name-part taxon-name-part-type="genus">Clathrolucina</tp:taxon-name-part> <tp:taxon-name-part taxon-name-part-type="species">costata</tp:taxon-name-part></tp:taxon-name></italic> were shorter, 4.8–5 µm and 1–1.2 µm wide with blunt tips. Oocytes of <italic><tp:taxon-name><tp:taxon-name-part taxon-name-part-type="genus">Pleurolucina</tp:taxon-name-part> <tp:taxon-name-part taxon-name-part-type="species">harperae</tp:taxon-name-part></tp:taxon-name></italic> were approx. 200 µm in diameter (Fig. <xref ref-type="fig" rid="F3">3 I</xref>). Comparative sperm data is available for a few other western Atlantic lucinids (<xref ref-type="bibr" rid="B3">Bigatti et al. 2004</xref>); sperm of <italic><tp:taxon-name><tp:taxon-name-part taxon-name-part-type="genus">Codakia</tp:taxon-name-part> <tp:taxon-name-part taxon-name-part-type="species">orbicularis</tp:taxon-name-part></tp:taxon-name></italic> were 14–15 µm long, tapering with a width of 0.8 µm; <italic><tp:taxon-name><tp:taxon-name-part taxon-name-part-type="genus">Ctena</tp:taxon-name-part> <tp:taxon-name-part taxon-name-part-type="species">orbiculata</tp:taxon-name-part></tp:taxon-name></italic> were cylindrical, slightly curved, 7.5 µm long and 1–1.2 µm wide at base and <italic><tp:taxon-name><tp:taxon-name-part taxon-name-part-type="genus">Lucina</tp:taxon-name-part> <tp:taxon-name-part taxon-name-part-type="species">pensylvanica</tp:taxon-name-part></tp:taxon-name></italic> were 15.5 µm long, with curved tapering heads and 1.1 µm wide at the posterior.</p></tp:treatment-sec><tp:treatment-sec sec-type="Shell microstructure" id="SECID0ERHAG"><title>Shell microstructure.</title><p>Within a very thin (ca 1 µm) periostracum, <italic><tp:taxon-name><tp:taxon-name-part taxon-name-part-type="genus">Pleurolucina</tp:taxon-name-part> <tp:taxon-name-part taxon-name-part-type="species">harperae</tp:taxon-name-part></tp:taxon-name></italic> has a basic four layered shell (Figs <xref ref-type="fig" rid="F4">4 A,B</xref>); an outer composite prismatic layer, followed inwards by a thin crossed-lamellar layer, then a thicker layer of irregular spherulitic prisms and within the pallial line a complex crossed-lamellar layer with sublayers of irregular prisms. The shell layers are interrupted by sheets of conchiolin around 20–90 µm in thickness, each with repeated sublayers of small discrete ‘tulip-shaped’ calcified spherulites approx. 5 µm in diameter (Figs <xref ref-type="fig" rid="F4">4 D, F</xref>). Each spherulite is joined to those of the layer below with a narrow (0.5 µm) semicalcified channel through the conchiolin (Figs <xref ref-type="fig" rid="F4">4 E, F</xref>). At the shell surface, the conchiolin sheets correspond to major depositional halts (Fig. <xref ref-type="fig" rid="F4">4 A</xref>) visible as notches in the shell with the conchiolin appearing contiguous with the invaginated periostracum. In each shell there may be between 1–5 of such sheets.</p><fig id="F4" position="float" orientation="portrait"><label>Figure 4.</label><caption><p>Shell microstructure of <italic><tp:taxon-name><tp:taxon-name-part taxon-name-part-type="genus">Pleurolucina</tp:taxon-name-part> <tp:taxon-name-part taxon-name-part-type="species">harperae</tp:taxon-name-part></tp:taxon-name></italic>. <bold>A</bold> Fractured section of shell margin showing major notch growth halt and conchiolin layer. Scale bar = 400 µm <bold>B</bold> Fractured section showing succession of shell layers. Shell exterior at top. Scale bar = 100 µm <bold>C</bold> Conchiolin layer with regular bands of spherulites. Scale bar = 40 µm <bold>D</bold> Individual spherulite. Scale bar = 2 µm <bold>E</bold> Adjacent spherulites embedded in conchiolin with narrow channels between layers. Scale bar = 5 µm <bold>F</bold> Single spherulites with channels below and above. Scale bar = 5 µm. <bold>cl</bold> crossed lamellar layer <bold>co</bold> conchiolin layer <bold>cp</bold> composite prismatic layer <bold>ip</bold> irregular prismatic layer <bold>p</bold> periostracum <bold>sp</bold> spherulitic prismatic layer.</p></caption><graphic xmlns:xlink="http://www.w3.org/1999/xlink" xlink:href="zookeys-620-001-g004.jpg" position="float" orientation="portrait" xlink:type="simple" id="oo_104629.jpg"/></fig><p>Drill holes in <italic><tp:taxon-name><tp:taxon-name-part taxon-name-part-type="genus">Pleurolucina</tp:taxon-name-part> <tp:taxon-name-part taxon-name-part-type="species">harperae</tp:taxon-name-part></tp:taxon-name></italic> produced by predatory naticid gastropods were observed with full penetration in 14 out of 114 single valves, but with 12 records of <!--PageBreak--><!--PageBreak--><!--PageBreak-->incomplete drill holes that terminated at an internal conchiolin layer (Fig. <xref ref-type="fig" rid="F5">5</xref>). In one shell there were three failed drills and in another two failures before successful penetration. Incidences of apparent multiple completed drill holes in dead shells may have resulted from post-mortem degradation of organic layers in failed drill holes.</p><fig id="F5" position="float" orientation="portrait"><label>Figure 5.</label><caption><p>Failed and multiple drill holes in shells of <italic><tp:taxon-name><tp:taxon-name-part taxon-name-part-type="genus">Pleurolucina</tp:taxon-name-part> <tp:taxon-name-part taxon-name-part-type="species">harperae</tp:taxon-name-part></tp:taxon-name></italic>. <bold>A</bold> <abbrev xmlns:xlink="http://www.w3.org/1999/xlink" xlink:title="shell length" id="ABBRID0EILAG" xlink:type="simple">L</abbrev> = 6.8 mm <bold>B</bold> <abbrev xmlns:xlink="http://www.w3.org/1999/xlink" xlink:title="shell length" id="ABBRID0EOLAG" xlink:type="simple">L</abbrev> = 9.8 mm <bold>C</bold> <abbrev xmlns:xlink="http://www.w3.org/1999/xlink" xlink:title="shell length" id="ABBRID0EULAG" xlink:type="simple">L</abbrev> =7.8 mm <bold>D</bold> <abbrev xmlns:xlink="http://www.w3.org/1999/xlink" xlink:title="scanning electron microscopy" id="ABBRID0E1LAG" xlink:type="simple">SEM</abbrev> of failed drill hole terminating at conchiolin layer. Scale bar = 1.0 mm.</p></caption><graphic xmlns:xlink="http://www.w3.org/1999/xlink" xlink:href="zookeys-620-001-g005.jpg" position="float" orientation="portrait" xlink:type="simple" id="oo_104630.jpg"/></fig><p>Similar conchiolin calcified sheets were identified in <italic><tp:taxon-name><tp:taxon-name-part taxon-name-part-type="genus">Pleurolucina</tp:taxon-name-part> <tp:taxon-name-part taxon-name-part-type="species">hendersoni</tp:taxon-name-part></tp:taxon-name></italic> (Figs <xref ref-type="fig" rid="F6">6 A, B</xref>) and <italic><tp:taxon-name><tp:taxon-name-part taxon-name-part-type="genus">Pleurolucina</tp:taxon-name-part> <tp:taxon-name-part taxon-name-part-type="species">undata</tp:taxon-name-part></tp:taxon-name></italic> (Figs <xref ref-type="fig" rid="F6">6 C–E</xref>) but not in <italic><tp:taxon-name><tp:taxon-name-part taxon-name-part-type="genus">Pleurolucina</tp:taxon-name-part> <tp:taxon-name-part taxon-name-part-type="species">leucocyma</tp:taxon-name-part></tp:taxon-name></italic> (2 shells examined) or <italic><tp:taxon-name><tp:taxon-name-part taxon-name-part-type="genus">Pleurolucina</tp:taxon-name-part> <tp:taxon-name-part taxon-name-part-type="species">sombrerensis</tp:taxon-name-part></tp:taxon-name></italic> (2 shells examined). Also conchiolin sheets with multiple layers of calcareous spherules were observed in <italic><tp:taxon-name><tp:taxon-name-part taxon-name-part-type="genus">Lucina</tp:taxon-name-part> <tp:taxon-name-part taxon-name-part-type="species">pensylvanica</tp:taxon-name-part></tp:taxon-name></italic> from the Florida Keys (Figs <xref ref-type="fig" rid="F6">6 F,G</xref>), apparently confined to the inner shell layer within the pallial line. This is distinct from the calcified periostracum of this species (Fig. <xref ref-type="fig" rid="F6">6 H</xref>) as described by <xref ref-type="bibr" rid="B41">Taylor et al. (2004)</xref>. No conchiolin sheets were observed in a single <italic><tp:taxon-name><tp:taxon-name-part taxon-name-part-type="genus">Cavilinga</tp:taxon-name-part> <tp:taxon-name-part taxon-name-part-type="species">blanda</tp:taxon-name-part></tp:taxon-name></italic> examined. For comparison, the repeated conchiolin sheets reported in <italic><tp:taxon-name><tp:taxon-name-part taxon-name-part-type="genus">Cardiolucina</tp:taxon-name-part></tp:taxon-name></italic> species by <xref ref-type="bibr" rid="B25">Ishikawa and Kase (2007)</xref> were studied in <italic><tp:taxon-name><tp:taxon-name-part taxon-name-part-type="genus">Cardiolucina</tp:taxon-name-part> <tp:taxon-name-part taxon-name-part-type="species">quadrata</tp:taxon-name-part></tp:taxon-name></italic> from the Philippines. These sheets were approx. 10-15 µm thick and only lightly calcified with sporadic spherulitic crystal aggregations (Figs <xref ref-type="fig" rid="F6">6 I-K</xref>) with no multiple sub-layers.</p><fig id="F6" position="float" orientation="portrait"><label>Figure 6.</label><caption><p>Shell microstructure of other species <italic><tp:taxon-name><tp:taxon-name-part taxon-name-part-type="genus">Pleurolucina</tp:taxon-name-part> <tp:taxon-name-part taxon-name-part-type="species">hendersoni</tp:taxon-name-part></tp:taxon-name></italic>, <italic><tp:taxon-name><tp:taxon-name-part taxon-name-part-type="genus">Pleurolucina</tp:taxon-name-part> <tp:taxon-name-part taxon-name-part-type="species">undata</tp:taxon-name-part></tp:taxon-name></italic>, <italic><tp:taxon-name><tp:taxon-name-part taxon-name-part-type="genus">Lucina</tp:taxon-name-part> <tp:taxon-name-part taxon-name-part-type="species">pensylvanica</tp:taxon-name-part></tp:taxon-name></italic> and <italic><tp:taxon-name><tp:taxon-name-part taxon-name-part-type="genus">Cardiolucina</tp:taxon-name-part> <tp:taxon-name-part taxon-name-part-type="species">quadrata</tp:taxon-name-part></tp:taxon-name></italic>. <bold>A</bold> <italic><tp:taxon-name><tp:taxon-name-part taxon-name-part-type="genus">Pleurolucina</tp:taxon-name-part> <tp:taxon-name-part taxon-name-part-type="species">hendersoni</tp:taxon-name-part></tp:taxon-name></italic> Guadeloupe, fractured section with prominent calcified conchiolin layer, periostracum at base. Scale bar = 20 µm <bold>B</bold> <italic><tp:taxon-name><tp:taxon-name-part taxon-name-part-type="genus">Pleurolucina</tp:taxon-name-part> <tp:taxon-name-part taxon-name-part-type="species">hendersoni</tp:taxon-name-part></tp:taxon-name></italic>, detail of conchiolin layer with lines of calcareous spherulites. Scale bar = 20 µm <bold>C</bold> <italic><tp:taxon-name><tp:taxon-name-part taxon-name-part-type="genus">Pleurolucina</tp:taxon-name-part> <tp:taxon-name-part taxon-name-part-type="species">undata</tp:taxon-name-part></tp:taxon-name></italic> Baja California, fractured section with thin conchiolin layer Scale bar = 200 µm <bold>D</bold> <italic><tp:taxon-name><tp:taxon-name-part taxon-name-part-type="genus">Pleurolucina</tp:taxon-name-part> <tp:taxon-name-part taxon-name-part-type="species">undata</tp:taxon-name-part></tp:taxon-name></italic>, detail of conchiolin layer with spherulites. Scale bar = 20 µm <bold>E</bold> <italic><tp:taxon-name><tp:taxon-name-part taxon-name-part-type="genus">Pleurolucina</tp:taxon-name-part> <tp:taxon-name-part taxon-name-part-type="species">undata</tp:taxon-name-part></tp:taxon-name></italic>, single spherulites embedded in conchiolin. Scale bar = 3 µm <bold>F</bold> <italic><tp:taxon-name><tp:taxon-name-part taxon-name-part-type="genus">Lucina</tp:taxon-name-part> <tp:taxon-name-part taxon-name-part-type="species">pensylvanica</tp:taxon-name-part></tp:taxon-name></italic> Florida Keys, calcified conchiolin layer. Scale bar = 20 µm <bold>G</bold> <italic><tp:taxon-name><tp:taxon-name-part taxon-name-part-type="genus">Lucina</tp:taxon-name-part> <tp:taxon-name-part taxon-name-part-type="species">pensylvanica</tp:taxon-name-part></tp:taxon-name></italic>, single spherulite. Scale bar = 2 µm <bold><abbrev xmlns:xlink="http://www.w3.org/1999/xlink" xlink:title="shell height" id="ABBRID0ETTAG" xlink:type="simple">H</abbrev></bold> <italic><tp:taxon-name><tp:taxon-name-part taxon-name-part-type="genus">Lucina</tp:taxon-name-part> <tp:taxon-name-part taxon-name-part-type="species">pensylvanica</tp:taxon-name-part></tp:taxon-name></italic>, section of periostracum with calcareous granules. Shell interior to top. Scale bar = 20 µm <bold>I</bold> <italic><tp:taxon-name><tp:taxon-name-part taxon-name-part-type="genus">Cardiolucina</tp:taxon-name-part> <tp:taxon-name-part taxon-name-part-type="species">quadrata</tp:taxon-name-part></tp:taxon-name></italic> Philippines, fractured section with conchiolin layer. Scale bar = 200 µm <bold>J</bold> <italic><tp:taxon-name><tp:taxon-name-part taxon-name-part-type="genus">Cardiolucina</tp:taxon-name-part> <tp:taxon-name-part taxon-name-part-type="species">quadrata</tp:taxon-name-part></tp:taxon-name></italic> detail of conchiolin layer with calcareous aggregates. Scale bar = 50 µm <bold>K</bold> <italic><tp:taxon-name><tp:taxon-name-part taxon-name-part-type="genus">Cardiolucina</tp:taxon-name-part> <tp:taxon-name-part taxon-name-part-type="species">quadrata</tp:taxon-name-part></tp:taxon-name></italic> detail of calcareous aggregate. Scale bar = 10 µm.</p></caption><graphic xmlns:xlink="http://www.w3.org/1999/xlink" xlink:href="zookeys-620-001-g006.jpg" position="float" orientation="portrait" xlink:type="simple" id="oo_104631.jpg"/></fig><!--PageBreak--><!--PageBreak--></tp:treatment-sec><tp:treatment-sec sec-type="habitat" id="SECID0EMVAG"><title>Habitat.</title><p>
              <italic><tp:taxon-name><tp:taxon-name-part taxon-name-part-type="genus">Pleurolucina</tp:taxon-name-part> <tp:taxon-name-part taxon-name-part-type="species">harperae</tp:taxon-name-part></tp:taxon-name></italic> is an intertidal to shallow subtidal species collected from sand amongst seagrass rhizomes (largely <italic><tp:taxon-name><tp:taxon-name-part taxon-name-part-type="genus">Thalassia</tp:taxon-name-part> <tp:taxon-name-part taxon-name-part-type="species">testudinum</tp:taxon-name-part></tp:taxon-name></italic>, <italic><tp:taxon-name><tp:taxon-name-part taxon-name-part-type="genus">Halodule</tp:taxon-name-part></tp:taxon-name></italic> sp.) in contrast to <italic><tp:taxon-name><tp:taxon-name-part taxon-name-part-type="genus">Pleurolucina</tp:taxon-name-part> <tp:taxon-name-part taxon-name-part-type="species">leucocyma</tp:taxon-name-part></tp:taxon-name></italic> that is usually recorded from deeper water, for example 30–180 m around the Florida Keys (<xref ref-type="bibr" rid="B5">Britton 1970</xref>). Records of <italic><tp:taxon-name><tp:taxon-name-part taxon-name-part-type="genus">Pleurolucina</tp:taxon-name-part> <tp:taxon-name-part taxon-name-part-type="species">harperae</tp:taxon-name-part></tp:taxon-name></italic> from Atlantic Panama (<named-content xmlns:xlink="http://www.w3.org/1999/xlink" content-type="dwc:institutional_code" xlink:type="simple">USNM</named-content> below) are also from shallow water seagrass habitats. At Curaçao it co-occurred with several other lucinid species: <italic><tp:taxon-name><tp:taxon-name-part taxon-name-part-type="genus">Clathrolucina</tp:taxon-name-part> <tp:taxon-name-part taxon-name-part-type="species">costata</tp:taxon-name-part></tp:taxon-name></italic> (d’Orbigny, 1845), <italic><tp:taxon-name><tp:taxon-name-part taxon-name-part-type="genus">Ctena</tp:taxon-name-part> <tp:taxon-name-part taxon-name-part-type="species">imbricatula</tp:taxon-name-part></tp:taxon-name></italic> (C.B. Adams, 1845), <italic><tp:taxon-name><tp:taxon-name-part taxon-name-part-type="genus">Anodontia</tp:taxon-name-part> <tp:taxon-name-part taxon-name-part-type="species">alba</tp:taxon-name-part></tp:taxon-name></italic> Link, 1807, <italic><tp:taxon-name><tp:taxon-name-part taxon-name-part-type="genus">Codakia</tp:taxon-name-part> <tp:taxon-name-part taxon-name-part-type="species">orbicularis</tp:taxon-name-part></tp:taxon-name></italic> (Linnaeus, 1758), <italic><tp:taxon-name><tp:taxon-name-part taxon-name-part-type="genus">Lucina</tp:taxon-name-part> <tp:taxon-name-part taxon-name-part-type="species">roquesana</tp:taxon-name-part></tp:taxon-name></italic> J. &amp; W. Gibson-Smith, 1982 and <italic><tp:taxon-name><tp:taxon-name-part taxon-name-part-type="genus">Divalinga</tp:taxon-name-part> <tp:taxon-name-part taxon-name-part-type="species">quadrisulcata</tp:taxon-name-part></tp:taxon-name></italic> (d’Orbigny, 1845).</p><!--PageBreak--></tp:treatment-sec><tp:treatment-sec sec-type="distribution" id="SECID0EKZAG"><title>Distribution.</title><p>Southern Caribbean: Panama (<named-content xmlns:xlink="http://www.w3.org/1999/xlink" content-type="dwc:institutional_code" xlink:type="simple">USNM</named-content> 759784; 620716, 759825) Colombia -Taganga (<xref ref-type="bibr" rid="B9">Daccarett and Bossio 2011</xref>), Curaçao. The distribution of <italic><tp:taxon-name><tp:taxon-name-part taxon-name-part-type="genus">Pleurolucina</tp:taxon-name-part> <tp:taxon-name-part taxon-name-part-type="species">harperae</tp:taxon-name-part></tp:taxon-name></italic> in the southern Caribbean is uncertain but it may be restricted to the southwestern area. There have been no records from the Antilles and intensive sampling of molluscs around Guadeloupe by <named-content xmlns:xlink="http://www.w3.org/1999/xlink" xlink:type="simple" content-type="institution" xlink:href="http://grbio.org/institution/mus%C3%A9um-1" id="NCID0EG1AG">Muséum</named-content> national d’Histoire Naturelle (KARUBENTHOS 2012, 2015) recorded only <italic><tp:taxon-name><tp:taxon-name-part taxon-name-part-type="genus">Pleurolucina</tp:taxon-name-part> <tp:taxon-name-part taxon-name-part-type="species">hendersoni</tp:taxon-name-part></tp:taxon-name></italic> and <italic><tp:taxon-name><tp:taxon-name-part taxon-name-part-type="genus">Pleurolucina</tp:taxon-name-part> <tp:taxon-name-part taxon-name-part-type="species">sombrerensis</tp:taxon-name-part></tp:taxon-name></italic> (<xref ref-type="bibr" rid="B40">Taylor and Glover submitted</xref>). Similarly, only <italic><tp:taxon-name><tp:taxon-name-part taxon-name-part-type="genus">Pleurolucina</tp:taxon-name-part> <tp:taxon-name-part taxon-name-part-type="species">sombrerensis</tp:taxon-name-part></tp:taxon-name></italic> was recorded from a recent survey of the marine molluscan fauna of French Guiana (<named-content xmlns:xlink="http://www.w3.org/1999/xlink" content-type="dwc:institutional_code" xlink:type="simple">MNHN</named-content> - GUYANE 2014).</p></tp:treatment-sec><tp:treatment-sec sec-type="etymology" id="SECID0EY2AG"><title>Etymology.</title><p>Named for Elizabeth (Liz) Harper, University of Cambridge, bivalve researcher, colleague and friend, who helped collect the new species.</p></tp:treatment-sec><tp:treatment-sec sec-type="comparisons" id="SECID0ED3AG"><title>Comparison with other species.</title><p>
              <italic><tp:taxon-name><tp:taxon-name-part taxon-name-part-type="genus">Pleurolucina</tp:taxon-name-part> <tp:taxon-name-part taxon-name-part-type="species">leucocyma</tp:taxon-name-part></tp:taxon-name></italic> (Fig. <xref ref-type="fig" rid="F7">7</xref>) was thought to be widespread across the tropical Western Atlantic but we now consider it to be restricted to Florida and the Gulf of Mexico with the southern Caribbean records representing <italic><tp:taxon-name><tp:taxon-name-part taxon-name-part-type="genus">Pleurolucina</tp:taxon-name-part> <tp:taxon-name-part taxon-name-part-type="species">harperae</tp:taxon-name-part></tp:taxon-name></italic>. The new species differs from <italic><tp:taxon-name><tp:taxon-name-part taxon-name-part-type="genus">Pleurolucina</tp:taxon-name-part> <tp:taxon-name-part taxon-name-part-type="species">leucocyma</tp:taxon-name-part></tp:taxon-name></italic> (mean <abbrev xmlns:xlink="http://www.w3.org/1999/xlink" xlink:title="shell length" id="ABBRID0EL4AG" xlink:type="simple">L</abbrev> 6.2 mm, <abbrev xmlns:xlink="http://www.w3.org/1999/xlink" xlink:title="shell height" id="ABBRID0EP4AG" xlink:type="simple">H</abbrev> 7.4 mm, <abbrev xmlns:xlink="http://www.w3.org/1999/xlink" xlink:title="shell height" id="ABBRID0ET4AG" xlink:type="simple">H</abbrev>/<abbrev xmlns:xlink="http://www.w3.org/1999/xlink" xlink:title="shell length" id="ABBRID0EX4AG" xlink:type="simple">L</abbrev> 1.13) in being larger, less inflated and usually longer than high in the adult (Fig. <xref ref-type="fig" rid="F8">8</xref>). The radial folds are usually lower and the anterior adductor muscle scar is shorter and more divergent from the pallial line (Fig. <xref ref-type="fig" rid="F2">2 B</xref>). In shape and sculpture, it is most similar to the somewhat larger <italic><tp:taxon-name><tp:taxon-name-part taxon-name-part-type="genus">Pleurolucina</tp:taxon-name-part> <tp:taxon-name-part taxon-name-part-type="species">undata</tp:taxon-name-part></tp:taxon-name></italic> (Figs <xref ref-type="fig" rid="F9">9 E-G</xref>) (mean <abbrev xmlns:xlink="http://www.w3.org/1999/xlink" xlink:title="shell length" id="ABBRID0ER5AG" xlink:type="simple">L</abbrev> 15.1 mm, <abbrev xmlns:xlink="http://www.w3.org/1999/xlink" xlink:title="shell height" id="ABBRID0EV5AG" xlink:type="simple">H</abbrev> 15 mm, <abbrev xmlns:xlink="http://www.w3.org/1999/xlink" xlink:title="shell height" id="ABBRID0EZ5AG" xlink:type="simple">H</abbrev>/<abbrev xmlns:xlink="http://www.w3.org/1999/xlink" xlink:title="shell length" id="ABBRID0E45AG" xlink:type="simple">L</abbrev> 0.95) from the eastern Pacific, Gulf of California, intertidal zone to 60 m (<xref ref-type="bibr" rid="B8">Coan and Valentich-Scott 2012</xref>).</p><fig id="F7" position="float" orientation="portrait"><label>Figure 7.</label><caption><p>
          <italic><tp:taxon-name><tp:taxon-name-part taxon-name-part-type="genus">Pleurolucina</tp:taxon-name-part> <tp:taxon-name-part taxon-name-part-type="species">leucocyma</tp:taxon-name-part></tp:taxon-name></italic>. <bold>A–C</bold> <italic><tp:taxon-name><tp:taxon-name-part taxon-name-part-type="genus">Lucina</tp:taxon-name-part> <tp:taxon-name-part taxon-name-part-type="species">leucocyma</tp:taxon-name-part></tp:taxon-name></italic> Dall, 1881 lectotype <named-content xmlns:xlink="http://www.w3.org/1999/xlink" content-type="dwc:institutional_code" xlink:type="simple">MCZ</named-content> 7986, exterior, interior and dorsal view of right valve, <abbrev xmlns:xlink="http://www.w3.org/1999/xlink" xlink:title="shell length" id="ABBRID0ELABG" xlink:type="simple">L</abbrev> 5.7 mm, <abbrev xmlns:xlink="http://www.w3.org/1999/xlink" xlink:title="shell height" id="ABBRID0EPABG" xlink:type="simple">H</abbrev> 6.6 mm <bold>D, E</bold> <italic><tp:taxon-name><tp:taxon-name-part taxon-name-part-type="genus">Lucina</tp:taxon-name-part> <tp:taxon-name-part taxon-name-part-type="species">leucocyma</tp:taxon-name-part></tp:taxon-name></italic> paralectotype <named-content xmlns:xlink="http://www.w3.org/1999/xlink" content-type="dwc:institutional_code" xlink:type="simple">USNM</named-content> 83140, exterior of left valve and interior of right valve, <abbrev xmlns:xlink="http://www.w3.org/1999/xlink" xlink:title="shell length" id="ABBRID0EHBBG" xlink:type="simple">L</abbrev> 4.8 mm, <abbrev xmlns:xlink="http://www.w3.org/1999/xlink" xlink:title="shell height" id="ABBRID0ELBBG" xlink:type="simple">H</abbrev> 5.5 mm <bold>F–K</bold>, <italic><tp:taxon-name><tp:taxon-name-part taxon-name-part-type="genus">Pleurolucina</tp:taxon-name-part> <tp:taxon-name-part taxon-name-part-type="species">leucocyma</tp:taxon-name-part></tp:taxon-name></italic> <named-content xmlns:xlink="http://www.w3.org/1999/xlink" content-type="dwc:institutional_code" xlink:type="simple">USNM</named-content> 446563 Eolis Station 368, off Ajax Reef, Florida <bold>F</bold> Exterior of left valve, <abbrev xmlns:xlink="http://www.w3.org/1999/xlink" xlink:title="shell length" id="ABBRID0EFCBG" xlink:type="simple">L</abbrev> 5.1 mm <bold>G</bold> Left valve of juvenile shell, <abbrev xmlns:xlink="http://www.w3.org/1999/xlink" xlink:title="shell length" id="ABBRID0ELCBG" xlink:type="simple">L</abbrev> 3.1 mm <bold><abbrev xmlns:xlink="http://www.w3.org/1999/xlink" xlink:title="shell height" id="ABBRID0EQCBG" xlink:type="simple">H</abbrev></bold> Lateral view of left valve, <abbrev xmlns:xlink="http://www.w3.org/1999/xlink" xlink:title="shell length" id="ABBRID0EUCBG" xlink:type="simple">L</abbrev> 5.1 mm. <bold>I</bold> Interior of left valve, <abbrev xmlns:xlink="http://www.w3.org/1999/xlink" xlink:title="shell length" id="ABBRID0E1CBG" xlink:type="simple">L</abbrev> 5.5 mm <bold>J</bold> Interior of right valve, <abbrev xmlns:xlink="http://www.w3.org/1999/xlink" xlink:title="shell length" id="ABBRID0EADBG" xlink:type="simple">L</abbrev> 5.5 mm <bold>K</bold> Protoconch, scale bar = 100 µm.</p></caption><graphic xmlns:xlink="http://www.w3.org/1999/xlink" xlink:href="zookeys-620-001-g007.jpg" position="float" orientation="portrait" xlink:type="simple" id="oo_104632.jpg"/></fig><fig id="F8" position="float" orientation="portrait"><label>Figure 8.</label><caption><p>Bivariate height/length plots comparing <italic><tp:taxon-name><tp:taxon-name-part taxon-name-part-type="genus">Pleurolucina</tp:taxon-name-part> <tp:taxon-name-part taxon-name-part-type="species">harperae</tp:taxon-name-part></tp:taxon-name></italic> with <italic><tp:taxon-name><tp:taxon-name-part taxon-name-part-type="genus">Pleurolucina</tp:taxon-name-part> <tp:taxon-name-part taxon-name-part-type="species">leucocyma</tp:taxon-name-part></tp:taxon-name></italic>, and <italic><tp:taxon-name><tp:taxon-name-part taxon-name-part-type="genus">Pleurolucina</tp:taxon-name-part> <tp:taxon-name-part taxon-name-part-type="species">undata</tp:taxon-name-part></tp:taxon-name></italic>. Length and height in millimetres.</p></caption><graphic xmlns:xlink="http://www.w3.org/1999/xlink" xlink:href="zookeys-620-001-g008.jpg" position="float" orientation="portrait" xlink:type="simple" id="oo_104633.jpg"/></fig><p>Other less similar species are: <italic><tp:taxon-name><tp:taxon-name-part taxon-name-part-type="genus">Pleurolucina</tp:taxon-name-part> <tp:taxon-name-part taxon-name-part-type="species">hendersoni</tp:taxon-name-part></tp:taxon-name></italic> (Figs <xref ref-type="fig" rid="F9">9 A, B</xref>) an offshore to deep water species (to 300 m) from the southern Caribbean (Cuba, Lesser Antilles) that reaches <!--PageBreak-->about 12 mm in length and resembles the eastern Pacific <italic><tp:taxon-name><tp:taxon-name-part taxon-name-part-type="genus">Pleurolucina</tp:taxon-name-part> <tp:taxon-name-part taxon-name-part-type="species">leucocymoides</tp:taxon-name-part></tp:taxon-name></italic>. Compared with other <italic><tp:taxon-name><tp:taxon-name-part taxon-name-part-type="genus">Pleurolucina</tp:taxon-name-part></tp:taxon-name></italic>, the sculpture of broad radial folds is less pronounced and the commarginal lamellae are widely spaced and prominent. <italic><tp:taxon-name><tp:taxon-name-part taxon-name-part-type="genus">Pleurolucina</tp:taxon-name-part> <tp:taxon-name-part taxon-name-part-type="species">sombrerensis</tp:taxon-name-part></tp:taxon-name></italic> (Figs <xref ref-type="fig" rid="F9">9 C, D</xref>) lives in deeper water to 200 m from the Florida Keys to Brazil. The shell reaches about 6–7 mm in length and is rounded in outline, with a shallow radial anterior sulcus and prominent close commarginal lamellae, sometimes separated by deep interspaces. It does not closely resemble other <italic><tp:taxon-name><tp:taxon-name-part taxon-name-part-type="genus">Pleurolucina</tp:taxon-name-part></tp:taxon-name></italic> but shares some shell features including dentition and adductor scar shape. The larger <italic><tp:taxon-name><tp:taxon-name-part taxon-name-part-type="genus">Pleurolucina</tp:taxon-name-part> <tp:taxon-name-part taxon-name-part-type="species">leucocymoides</tp:taxon-name-part></tp:taxon-name></italic> (Figs <xref ref-type="fig" rid="F9">9 H–J</xref>) is known from shallow water to 150 m and ranges from Baja California to Ec<!--PageBreak-->uador and Galapagos Islands. The sculpture of broad prominent commarginal lamellae and absence of prominent radial folds distinguish it from other <italic><tp:taxon-name><tp:taxon-name-part taxon-name-part-type="genus">Pleurolucina</tp:taxon-name-part></tp:taxon-name></italic>. Lastly, <italic><tp:taxon-name><tp:taxon-name-part taxon-name-part-type="genus">Pleurolucina</tp:taxon-name-part> <tp:taxon-name-part taxon-name-part-type="species">taylori</tp:taxon-name-part></tp:taxon-name></italic> (Figs <xref ref-type="fig" rid="F9">9 K–M</xref>) is known from the intertidal zone to 183 m in the Gulf of California; it is distinguished by the highly inflated shell and closely spaced, low commarginal lamellae with four to five radial folds and resembles the extinct late Pliocene – mid-Pleistocene Floridian species <italic><tp:taxon-name><tp:taxon-name-part taxon-name-part-type="genus">Pleurolucina</tp:taxon-name-part> <tp:taxon-name-part taxon-name-part-type="species">amabilis</tp:taxon-name-part></tp:taxon-name></italic>.</p><fig id="F9" position="float" orientation="portrait"><label>Figure 9.</label><caption><p>Other <italic><tp:taxon-name><tp:taxon-name-part taxon-name-part-type="genus">Pleurolucina</tp:taxon-name-part></tp:taxon-name></italic> species. <bold>A, B</bold> <italic><tp:taxon-name><tp:taxon-name-part taxon-name-part-type="genus">Pleurolucina</tp:taxon-name-part> <tp:taxon-name-part taxon-name-part-type="species">hendersoni</tp:taxon-name-part></tp:taxon-name></italic> Britton, 1972, exterior and interior of left valve Guadeloupe station GD 69 (<named-content xmlns:xlink="http://www.w3.org/1999/xlink" content-type="dwc:institutional_code" xlink:type="simple">MNHN</named-content>), <abbrev xmlns:xlink="http://www.w3.org/1999/xlink" xlink:title="shell length" id="ABBRID0EDJBG" xlink:type="simple">L</abbrev> 9.1 mm <bold>C, D</bold> <italic><tp:taxon-name><tp:taxon-name-part taxon-name-part-type="genus">Pleurolucina</tp:taxon-name-part> <tp:taxon-name-part taxon-name-part-type="species">sombrerensis</tp:taxon-name-part></tp:taxon-name></italic> (Dall, 1886) exterior of left valve (<abbrev xmlns:xlink="http://www.w3.org/1999/xlink" xlink:title="shell length" id="ABBRID0ETJBG" xlink:type="simple">L</abbrev> 4.9 mm) and interior of right valve (<abbrev xmlns:xlink="http://www.w3.org/1999/xlink" xlink:title="shell length" id="ABBRID0EXJBG" xlink:type="simple">L</abbrev> 5.2 mm), <named-content xmlns:xlink="http://www.w3.org/1999/xlink" content-type="dwc:institutional_code" xlink:type="simple">USNM</named-content> 446178, Eolis stn 48, off Miami, Florida, 110 m <bold>E–G</bold> <italic><tp:taxon-name><tp:taxon-name-part taxon-name-part-type="genus">Pleurolucina</tp:taxon-name-part> <tp:taxon-name-part taxon-name-part-type="species">undata</tp:taxon-name-part></tp:taxon-name></italic> (Carpenter, 1865) exterior of left valve and interiors of right and left valves, NUMUK 1915.15.273 ‘California’, <abbrev xmlns:xlink="http://www.w3.org/1999/xlink" xlink:title="shell length" id="ABBRID0EPKBG" xlink:type="simple">L</abbrev> 11.0 mm <bold><abbrev xmlns:xlink="http://www.w3.org/1999/xlink" xlink:title="shell height" id="ABBRID0EUKBG" xlink:type="simple">H</abbrev>–J</bold> <italic><tp:taxon-name><tp:taxon-name-part taxon-name-part-type="genus">Pleurolucina</tp:taxon-name-part> <tp:taxon-name-part taxon-name-part-type="species">leucocymoides</tp:taxon-name-part></tp:taxon-name></italic> (Lowe, 1935), exterior of right valve and interiors of right and left valves <named-content xmlns:xlink="http://www.w3.org/1999/xlink" content-type="dwc:institutional_code" xlink:type="simple">SBMNH</named-content> 141511, Baja California, NE of Isla Danzante, Mexico, <abbrev xmlns:xlink="http://www.w3.org/1999/xlink" xlink:title="shell length" id="ABBRID0EPLBG" xlink:type="simple">L</abbrev> 11 mm <bold>K–M</bold> <italic><tp:taxon-name><tp:taxon-name-part taxon-name-part-type="genus">Pleurolucina</tp:taxon-name-part> <tp:taxon-name-part taxon-name-part-type="species">taylori</tp:taxon-name-part></tp:taxon-name></italic> Coan &amp; Valentich-Scott, 2012, holotype, exterior of left valve and interior of left and right valves, <named-content xmlns:xlink="http://www.w3.org/1999/xlink" content-type="dwc:institutional_code" xlink:type="simple">SBMNH</named-content> 149647, Baja California, Los Frailes, Mexico, <abbrev xmlns:xlink="http://www.w3.org/1999/xlink" xlink:title="shell length" id="ABBRID0EHMBG" xlink:type="simple">L</abbrev> 9.5 mm.</p></caption><graphic xmlns:xlink="http://www.w3.org/1999/xlink" xlink:href="zookeys-620-001-g009.jpg" position="float" orientation="portrait" xlink:type="simple" id="oo_104635.jpg"/></fig></tp:treatment-sec><ref-list><ref id="B9"><mixed-citation xmlns:xlink="http://www.w3.org/1999/xlink" xlink:type="simple">
          <person-group><name name-style="western"><surname>Daccarett</surname><given-names>EY</given-names></name><name name-style="western"><surname>Bossio</surname><given-names>VS</given-names></name></person-group> (<year>2011</year>) <source>Colombian Seashells from the Caribbean Sea.</source> <publisher-name>Informatore Piceno</publisher-name>, <publisher-loc>Ancona, Italy</publisher-loc>, <size units="page">384 pp</size>.</mixed-citation></ref><ref id="B24"><mixed-citation xmlns:xlink="http://www.w3.org/1999/xlink" xlink:type="simple">
          <person-group><name name-style="western"><surname>Huber</surname><given-names>M</given-names></name></person-group> (<year>2015</year>) <source>Compendium of bivalves</source> <volume>2</volume>. <publisher-name>ConchBooks</publisher-name>, <publisher-loc>Harxheim, Germany</publisher-loc>, <size units="page">907 pp</size>.</mixed-citation></ref><ref id="B38"><mixed-citation xmlns:xlink="http://www.w3.org/1999/xlink" xlink:type="simple">
          <person-group><name name-style="western"><surname>Taylor</surname><given-names>JD</given-names></name><name name-style="western"><surname>Glover</surname><given-names>EA</given-names></name></person-group> (<year>2000</year>) <article-title>Functional anatomy, chemosymbiosis and evolution of the <tp:taxon-name><tp:taxon-name-part taxon-name-part-type="family">Lucinidae</tp:taxon-name-part></tp:taxon-name>. In: The Evolutionary Biology of the <tp:taxon-name><tp:taxon-name-part taxon-name-part-type="class">Bivalvia</tp:taxon-name-part></tp:taxon-name>.</article-title> <source>Special Publication of the Geological Society of London</source> <volume>177</volume>: <fpage>207</fpage>–<lpage>225</lpage>. doi: <ext-link xlink:type="simple" ext-link-type="doi" xlink:href="10.1144/GSL.SP.2000.177.01.12">10.1144/GSL.SP.2000.177.01.12</ext-link></mixed-citation></ref><ref id="B2"><mixed-citation xmlns:xlink="http://www.w3.org/1999/xlink" xlink:type="simple">
          <person-group><name name-style="western"><surname>Ball</surname><given-names>AD</given-names></name><name name-style="western"><surname>Purdy</surname><given-names>K</given-names></name><name name-style="western"><surname>Glover</surname><given-names>EA</given-names></name><name name-style="western"><surname>Taylor</surname><given-names>JD</given-names></name></person-group> (<year>2009</year>) <article-title>Ctenidial structure and multiple bacterial symbionts in <tp:taxon-name><tp:taxon-name-part taxon-name-part-type="genus">Anodontia</tp:taxon-name-part> (<tp:taxon-name-part taxon-name-part-type="subgenus">Euanodontia</tp:taxon-name-part>) <tp:taxon-name-part taxon-name-part-type="species">ovum</tp:taxon-name-part></tp:taxon-name> (Reeve, 1850) from the Great Barrier Reef, Australia (<tp:taxon-name><tp:taxon-name-part taxon-name-part-type="class">Bivalvia</tp:taxon-name-part></tp:taxon-name>: <tp:taxon-name><tp:taxon-name-part taxon-name-part-type="family">Lucinidae</tp:taxon-name-part></tp:taxon-name>).</article-title> <source>Journal of Molluscan Studies</source> <volume>75</volume>: <fpage>175</fpage>–<lpage>185</lpage>. doi: <ext-link xlink:type="simple" ext-link-type="doi" xlink:href="10.1093/mollus/eyp009">10.1093/mollus/eyp009</ext-link></mixed-citation></ref><ref id="B3"><mixed-citation xmlns:xlink="http://www.w3.org/1999/xlink" xlink:type="simple">
          <person-group><name name-style="western"><surname>Bigatti</surname><given-names>G</given-names></name><name name-style="western"><surname>Peharda</surname><given-names>M</given-names></name><name name-style="western"><surname>Taylor</surname><given-names>JD</given-names></name></person-group> (<year>2004</year>) <article-title>Size at first maturity, oocyte envelopes and external morphology of sperm in three species of <tp:taxon-name><tp:taxon-name-part taxon-name-part-type="family">Lucinidae</tp:taxon-name-part></tp:taxon-name> (<tp:taxon-name><tp:taxon-name-part taxon-name-part-type="phylum">Mollusca</tp:taxon-name-part></tp:taxon-name>: <tp:taxon-name><tp:taxon-name-part taxon-name-part-type="class">Bivalvia</tp:taxon-name-part></tp:taxon-name>) from Florida Keys, USA.</article-title> <source>Malacologia</source> <volume>46</volume>: <fpage>417</fpage>–<lpage>426</lpage>.</mixed-citation></ref><ref id="B41"><mixed-citation xmlns:xlink="http://www.w3.org/1999/xlink" xlink:type="simple">
          <person-group><name name-style="western"><surname>Taylor</surname><given-names>JD</given-names></name><name name-style="western"><surname>Glover</surname><given-names>EA</given-names></name><name name-style="western"><surname>Peharda</surname><given-names>M</given-names></name><name name-style="western"><surname>Bigatti</surname><given-names>G</given-names></name><name name-style="western"><surname>Ball</surname><given-names>A</given-names></name></person-group> (<year>2004</year>) <article-title>Extraordinary flexible shell sculpture; the structure and formation of calcified periostracal lamellae in <italic><tp:taxon-name><tp:taxon-name-part taxon-name-part-type="genus">Lucina</tp:taxon-name-part> <tp:taxon-name-part taxon-name-part-type="species">pensylvanica</tp:taxon-name-part></tp:taxon-name></italic> (<tp:taxon-name><tp:taxon-name-part taxon-name-part-type="class">Bivalvia</tp:taxon-name-part></tp:taxon-name>: <tp:taxon-name><tp:taxon-name-part taxon-name-part-type="family">Lucinidae</tp:taxon-name-part></tp:taxon-name>).</article-title> <source>Malacologia</source> <volume>46</volume>: <fpage>277</fpage>–<lpage>294</lpage>.</mixed-citation></ref><ref id="B25"><mixed-citation xmlns:xlink="http://www.w3.org/1999/xlink" xlink:type="simple">
          <person-group><name name-style="western"><surname>Ishikawa</surname><given-names>M</given-names></name><name name-style="western"><surname>Kase</surname><given-names>T</given-names></name></person-group> (<year>2007</year>) <article-title>Multiple predatory drill; holes in <italic><tp:taxon-name><tp:taxon-name-part taxon-name-part-type="genus">Cardiolucina</tp:taxon-name-part></tp:taxon-name></italic> (<tp:taxon-name><tp:taxon-name-part taxon-name-part-type="class">Bivalvia</tp:taxon-name-part></tp:taxon-name>: <tp:taxon-name><tp:taxon-name-part taxon-name-part-type="family">Lucinidae</tp:taxon-name-part></tp:taxon-name>): effect of conchiolin sheets in predation.</article-title> <source>Palaeogeography Palaeoclimatology Palaeoecology</source> <volume>254</volume>: <fpage>508</fpage>–<lpage>522</lpage>. doi: <ext-link xlink:type="simple" ext-link-type="doi" xlink:href="10.1016/j.palaeo.2007.07.004">10.1016/j.palaeo.2007.07.004</ext-link></mixed-citation></ref><ref id="B5"><mixed-citation xmlns:xlink="http://www.w3.org/1999/xlink" xlink:type="simple">
          <person-group><name name-style="western"><surname>Britton</surname><given-names>JC</given-names></name></person-group> (<year>1970</year>) <source>The <tp:taxon-name><tp:taxon-name-part taxon-name-part-type="family">Lucinidae</tp:taxon-name-part></tp:taxon-name> (<tp:taxon-name><tp:taxon-name-part taxon-name-part-type="phylum">Mollusca</tp:taxon-name-part></tp:taxon-name>: <tp:taxon-name><tp:taxon-name-part taxon-name-part-type="class">Bivalvia</tp:taxon-name-part></tp:taxon-name>) of the Western Atlantic Ocean. Unpublished PhD dissertation, George Washington University.</source> <publisher-name>University Microfilms</publisher-name> 71–12, 288, <size units="page">566 pp</size>.</mixed-citation></ref><ref id="B40"><mixed-citation xmlns:xlink="http://www.w3.org/1999/xlink" xlink:type="simple">
          <person-group><name name-style="western"><surname>Taylor</surname><given-names>JD</given-names></name><name name-style="western"><surname>Glover</surname><given-names>EA</given-names></name></person-group> (<year>submitted</year>) <article-title>Lucinid bivalves of Guadeloupe: diversity and systematics, with a critical assessment of other western Atlantic species (<tp:taxon-name><tp:taxon-name-part taxon-name-part-type="phylum">Mollusca</tp:taxon-name-part></tp:taxon-name>: <tp:taxon-name><tp:taxon-name-part taxon-name-part-type="class">Bivalvia</tp:taxon-name-part></tp:taxon-name>: <tp:taxon-name><tp:taxon-name-part taxon-name-part-type="family">Lucinidae</tp:taxon-name-part></tp:taxon-name>).</article-title> <source>Zootaxa</source>.</mixed-citation></ref><ref id="B8"><mixed-citation xmlns:xlink="http://www.w3.org/1999/xlink" xlink:type="simple">
          <person-group><name name-style="western"><surname>Coan</surname><given-names>EV</given-names></name><name name-style="western"><surname>Valentich-Scott</surname><given-names>P</given-names></name></person-group> (<year>2012</year>) <source>Bivalve seashells of tropical west America. Marine bivalve mollusks from Baja California to northern Peru.</source> <publisher-name>Santa Barbara Museum of Natural History</publisher-name>, <publisher-loc>Santa Barbara</publisher-loc>, <issue>Part 1</issue>, <size units="page">598 pp</size>.</mixed-citation></ref></ref-list></tp:taxon-treatment>
